# Supplementary material for: Genotypic Variation and Genetic Control of Phenolic Compounds and Antioxidant Activity in Shanlan Upland Rice Landrace
Source: Int J Mol Sci. 2025 Oct 8;26(19):9800. doi: 10.3390/ijms26199800 (PMC12525001; doi:10.3390/ijms26199800)
Supplement: Supplementary file 1 [file ijms-26-09800-s001.zip]

Archive with 1 entries (1 files):
- ijms-3888193-supplementary.pdf
